# Supplementary material for: Coupling of Physiological and Proteomic Analysis to Understand the Ethylene- and Chilling-Induced Kiwifruit Ripening Syndrome
Source: Front Plant Sci. 2016 Feb 15;7:120. doi: 10.3389/fpls.2016.00120 (PMC4753329; doi:10.3389/fpls.2016.00120)
Supplement: Supplementary Table S2 — Sequence data of kiwifruit proteins analyzed by 2DE-PAGE and nanoLC-MS/MS. [file Table2.xlsx]

## Sheet: quantification table
Supplementary Table S2
Spot volumes from 2D-gels of soluble kiwi fruit proteins Protein extracts have been analyzed by two-dimensional electrophoresis and 2D-gels were submitted to image analysis as described in Experimental procedures. Legend: Spot N°, spot label on the reference maps presented in Figure 2 Control Mean, average of normalized spot volumes of Control fruits as obtained from densitometric analysis of ind…
Spot No	Control Mean	Chilling Mean	Ratio Mean Chilling/Mean Control	p value Chilling/Control	Ethylene Mean	Ratio Mean Ethylene/Mean Control	p value Ethylene/Control	Ethylene+Chilling Mean	Ratio Mean Ethylene+Chilling/Mean Control	p value Ethylene+Chilling/Control	Ratio mean Ethylene+Chilling/mean Ethylene	p value Ethylene+Chilling/Ethylene
2104	637.1	970.4	1.52	0.303	274.4	0.43	0.23	2732	4.29	0.02	9.95627	0.008
2304	153.9	165.6	1.08	0.778	267.8	1.74	0.142	511.3	3.32	0.041	1.90926	0.124
2402	492.5	236.7	0.48	0.043	328.9	0.67	0.145	296.9	0.6	0.189	0.902706	0.746
2509	71.2	111.8	1.57	0.555	39.5	0.56	0.35	271.7	3.82	0.065	6.87848	0.04
2711	226.2	748.7	3.31	0.005	1050.7	4.65	0.007	766.8	3.39	0.016	0.729799	0.224
2716	178.8	603.9	3.38	0.001	538.5	3.01	0.003	684.9	3.83	0.031	1.27187	0.4
3206	449.4	876.4	1.95	0.03	498.2	1.11	0.759	1033.5	2.3	0.026	2.07447	0.024
3304	189.9	569.5	3	0.001	627.8	3.31	0.04	1577.4	8.31	0.01	2.51258	0.045
3307	228.6	446.1	1.95	0.238	530.5	2.32	0.034	857.8	3.75	0.042	1.61697	0.214
3308	371.1	1108.3	2.99	0.045	1476.3	3.98	0.004	2618.5	7.06	0.009	1.77369	0.074
3417	1783.5	2034.8	1.14	0.685	805.9	0.45	0.154	3447.3	1.93	0.141	4.27758	0.021
3420	189.7	331.9	1.75	0.158	196.4	1.04	0.932	496.4	2.62	0.057	2.52749	0.044
3425	169.1	904.3	5.35	0.003	1062.6	6.28	0.001	1173.5	6.94	0.002	1.10437	0.527
3504	2943	8562.6	2.91	0	7093.4	2.41	0.016	8634.9	2.93	0.008	1.21731	0.374
3505	1391.3	3789.2	2.72	0.018	2500.9	1.8	0.113	5845	4.2	0.017	2.33716	0.041
3512	196.1	3069.5	15.65	0	3793.7	19.35	0	2935.5	14.97	0	0.773783	0.056
3622	85.9	259.5	3.02	0.043	310.3	3.61	0.026	202.8	2.36	0.111	0.653561	0.121
3719	98.9	436.7	4.42	0.159	1165.9	11.79	0.012	857.5	8.67	0.028	0.735483	0.402
3721	88	643.7	7.31	0.033	631.4	7.17	0.014	1721.7	19.56	0.001	2.7268	0.005
3730	135.1	144.9	1.07	0.841	422.5	3.13	0.035	239.8	1.78	0.094	0.567574	0.122
3731	72.4	160.2	2.21	0.065	445.8	6.16	0.015	328.3	4.54	0.004	0.736429	0.285
3732	76.1	228.2	3	0.083	164.8	2.16	0.247	527.2	6.92	0.019	3.19903	0.03
3803	16.4	114.4	6.97	0.028	205.1	12.49	0.007	228	13.88	0.009	1.11165	0.71
3809	87.8	192.1	2.19	0.125	305.5	3.48	0.04	236	2.69	0.003	0.772504	0.375
4003	397.5	547.5	1.38	0.454	608.6	1.53	0.013	839.9	2.11	0.001	1.38005	0.008
4512	162	375.1	2.32	0.028	516.1	3.19	0.032	688.7	4.25	0.088	1.33443	0.541
4513	203.9	641	3.14	0	1098.7	5.39	0.008	1072.5	5.26	0.016	0.976154	0.931
4514	290.3	759.3	2.62	0.01	1266.6	4.36	0.063	962.4	3.32	0.04	0.759829	0.527
4707	100.2	1055.7	10.53	0.006	1788.9	17.85	0.01	1475.4	14.72	0.013	0.824753	0.553
4708	176.3	390.6	2.22	0.08	489.7	2.78	0.022	651.5	3.7	0.052	1.33041	0.433
4709	186.8	378.8	2.03	0.118	497.1	2.66	0.003	392	2.1	0.002	0.788574	0.066
4710	122.5	1478	12.07	0.018	2915.7	23.81	0.005	1764.4	14.41	0.004	0.605138	0.114
5405	165.7	384.1	2.32	0.085	498.6	3.01	0.01	203.5	1.23	0.744	0.408143	0.046
5407	170.2	232	1.36	0.733	528.5	3.11	0.08	171.6	1.01	0.994	0.324693	0.032
5712	81.9	207.1	2.53	0.206	614.1	7.5	0.001	279.7	3.41	0.125	0.455463	0.039
5713	75.1	117	1.56	0.541	272	3.62	0.034	149.8	1.99	0.122	0.550735	0.136
5808	135.8	331	2.44	0.106	538.7	3.97	0.03	432	3.18	0.036	0.801931	0.475
5907	211.4	686.8	3.25	0.022	521.2	2.46	0.17	464.7	2.2	0.088	0.891596	0.781
5909	82	302.4	3.69	0.015	437.3	5.33	0.018	415.7	5.07	0.003	0.950606	0.819
5921	113.3	282.1	2.49	0.227	471.8	4.17	0.336	790.7	6.98	0.001	1.67592	0.396
6509	17.6	646.5	36.72	0.065	1114.3	63.28	0.001	366.6	20.82	0.004	0.328996	0.003
6604	182	346.9	1.91	0.059	426.6	2.34	0.021	441.4	2.43	0.097	1.03469	0.911
6614	409.8	622.5	1.52	0.195	882.2	2.15	0.029	876.6	2.14	0.032	0.993652	0.977
6708	361.7	871.2	2.41	0.204	629.9	1.74	0.039	821.4	2.27	0.006	1.30402	0.185
6901	92	460.4	5	0.01	658.1	7.15	0.008	478.6	5.2	0	0.727245	0.185
6946	143.7	733.8	5.11	0.062	986	6.86	0.009	715.4	4.98	0.061	0.725558	0.386
7211	82.1	746.3	9.09	0.014	802.4	9.77	0.005	1254.3	15.28	0.016	1.56319	0.212
7212	123.4	586.1	4.75	0.009	269.8	2.19	0.166	641.7	5.2	0.008	2.37843	0.025
7607	449.4	521	1.16	0.313	196.5	0.44	0.015	298.6	0.66	0.41	1.51959	0.562
7608	143.8	511.1	3.55	0.213	652.8	4.54	0.05	1811.3	12.6	0.018	2.77466	0.066
7609	694.6	1645.7	2.37	0.057	2668.7	3.84	0	1977.6	2.85	0.008	0.741035	0.052
7709	896.8	2848.3	3.18	0.192	1973.2	2.2	0.02	2048	2.28	0.001	1.03791	0.817
7712	60.5	273.4	4.52	0.007	725.8	11.99	0	473.4	7.82	0	0.652246	0.008
7714	48.3	152.6	3.16	0.054	342.5	7.1	0	214.3	4.44	0.002	0.625693	0.01
7715	35.8	132	3.68	0.064	207.9	5.8	0.088	168.7	4.71	0.017	0.811448	0.638
7720	428.7	1096	2.56	0.103	695.9	1.62	0.025	1036.4	2.42	0.022	1.48929	0.115
7802	35.6	153.4	4.3	0.017	396.6	11.13	0	215.3	6.04	0.018	0.542864	0.023
7901	106.6	1852.5	17.38	0.001	4962.6	46.55	0.002	3857.9	36.19	0.004	0.777395	0.289
7902	206.6	1688.2	8.17	0.001	3140.2	15.2	0	2776.7	13.44	0.001	0.884243	0.33
7903	24.5	324	13.23	0	821.1	33.51	0.002	610.5	24.92	0.001	0.743515	0.173
7904	107.5	869.4	8.09	0	2420.5	22.51	0.002	2015	18.74	0.002	0.832473	0.396
7907	25	491.2	19.66	0.001	881.5	35.29	0	874.1	34.99	0	0.991605	0.927
8102	266.2	2224.4	8.36	0	3015.2	11.33	0	3260.4	12.25	0.018	1.08132	0.77
8119	390.8	1190.7	3.05	0.002	1585.6	4.06	0.001	1431.3	3.66	0	0.902687	0.367
8415	106.3	421.6	3.96	0.005	328.1	3.09	0.014	253.4	2.38	0.351	0.772326	0.626
8604	31.9	113	3.55	0.01	132	4.14	0.009	142.5	4.47	0.01	1.07955	0.731
8605	218.5	556.1	2.55	0.001	691.1	3.16	0	849.7	3.89	0.079	1.22949	0.587
8802	330.1	476.9	1.44	0.404	885.9	2.68	0.003	841.9	2.55	0.159	0.950333	0.892
8804	278.8	696.6	2.5	0.006	1081	3.88	0.002	922	3.31	0.004	0.852914	0.29
8805	650.6	3015.9	4.64	0	2371.3	3.64	0.002	3271.6	5.03	0	1.37967	0.023
8902	95	252	2.65	0.028	628.1	6.61	0.001	508.7	5.35	0.004	0.809903	0.243
8903	991.5	1985	2	0.004	3207.7	3.24	0.021	3501.8	3.53	0.001	1.09169	0.677
9106	9393	5284.7	0.56	0.037	6378.5	0.68	0.188	4490.1	0.48	0.02	0.703943	0.415
