# Supplementary material for: Coupling of Physiological and Proteomic Analysis to Understand the Ethylene- and Chilling-Induced Kiwifruit Ripening Syndrome
Source: Front Plant Sci. 2016 Feb 15;7:120. doi: 10.3389/fpls.2016.00120 (PMC4753329; doi:10.3389/fpls.2016.00120)
Supplement: Supplementary Table S3 — Identified kiwifruit proteins Blasted against the TAIR database and their STRING 9.0 ID. [file Table3.XLSX]

## Sheet: Sheet1
Supplementary Table S3: Identified kiwifruit proteins blasted against the TAIR database and their STRING 9.0 ID
Spot Νο	Protein name	Accession number NCBI	TAIR ID of homologue	STRING 9.0 ID	E-value
2104	Thaumatin	gi|190358875	AT4G11650	ATOSM34	3e-84
2304	Kiwellin	gi|441482352	AT4G30380	EXLB2	3.5
2402	Malate dehydrogenase	Achn121571	AT3G47520	MDH	9e-159
2509	Protease C56	Achn264591	AT3G02720	AT3G02720	1e-183
2711	Chaperonin CPN60	gi|356534856	AT3G23990	HSP60	0
2716	Leucine aminopeptidase	Achn369241	AT4G30920	AT4G30920	8e-149
3206	Abscisic stress ripening protein	Achn305291	AT1G68890	AT1G68890	1.6
3304	Glutelin type-A	gi|195225381	ATCG01130	YCF1.2	0.002
3307	Glutelin type-A	Achn231381	AT1G07750	AT1G07750	5e-48
3308	Glutelin type-A	gi|195248852	ATCG01130	YCF1.2	0.002
3417	Lactoylglutathione lyase	Achn326191	AT1G11840	ATGLX1	2e-75
3420	ATP synthase subunit C	Achn017021	AT1G12840	DET3	1e-128
3425	Malate dehydrogenase	Achn221601	AT1G53240	AT1G53240	8e-163
3425	Polyphenoloxidase	Achn226891	AT5G06970	AT5G06970	0.9
3504	Kiwellin	gi|85701136	AT4G30380	EXLB2	3.8
3505	Kiwellin	gi|85701136	AT4G30380	EXLB2	3.8
3512	Enolase	gi|14423687	AT2G36530	LOS2	0
3622	Enolase	Achn354501	AT2G36530	LOS2	2e-96
3622	Asparaginyl-tRNA synthetase	Achn069631	AT5G56680	SYNC1	3e-248
3622	Phosphoenolpyruvate carboxylase	Achn133831	AT3G14940	ATPPC3	0
3719	Viral A-type inclusion protein repeat containing protein expressed	gi|356510118	AT1G09720	AT1G09720	1e-172
3721	Viral A-type inclusion protein repeat containing protein expressed	gi|356510118	AT1G09720	AT1G09720	1e-172
3730	D-3-phosphoglycerate dehydrogenase	Achn006391	AT4G34200	EDA9	3e-266
3731	Glucan endo-1,3-beta-glucosidase	Achn236981	AT5G58090	AT5G58090	4e-213
3732	Pyruvate decarboxylase	Achn036401	AT5G01320	AT5G01320	1e-238
3732	HSP70 luminal binding	Achn177881	AT5G42020	BIP2	1e-303
3809	Beta-glucosidase	Achn262021	AT5G49360	BXL1	4e-242
3809	Alpha-mannosidase	Achn348701	AT5G13980	AT5G13980	0
4003	Bet v 1 related allergen	gi|281552896	AT1G24020	MLP423	9e-13
4512	Enolase	Achn086741	AT2G36530	LOS2	2e-139
4512	Aspartate aminotransferase	Achn186891	AT4G31990	ASP5	9e-178
4513	Monodehydroascorbate reductase	gi|284437984	AT3G52880	ATMDAR1	1e-101
4514	Enolase	Achn354501	AT2G36530	LOS2	2e-96
4707	Phosphoenolpyruvate carboxykinase	gi|195203610	AT4G37870	PCK1	1e-65
4708	Mitochondrial-processing peptidase	Achn043531	AT3G02090	MPPBETA	5e-155
4709	Delta-1-pyrroline-5-carboxylate dehydrogenase	gi|149938952	AT5G62530	ALDH12A1	0
4710	Pyruvate decarboxylase	gi|51587336	AT5G54960	PDC2	0
5405	Transketolase	gi|195315378	AT3G60750	AT3G60750	3e-79
5407	GDP-mannose 4,6-dehydratase	Achn053211	AT5G66280	GMD1	6e-186
5713	Phosphoenolpyruvate carboxykinase	Achn041831	AT4G37870	PCK1	4e-238
5808	Pyruvate decarboxylase	Achn219321	AT5G54960	PDC2	3e-213
5907	Alpha-glucosidase	Achn221901	AT3G45940	AT3G45940	0
5909	Eukaryotic translation elongation factor	Achn004851	AT1G56070	LOS1	0
5921	Uncharacterized protein 2	Achn042731	AT3G58110	AT3G58110	7e-66
6604	UDP-glucose dehydrogenase	Achn256641	AT5G15490	AT5G15490	3e-71
6708	Natterin	gi|195285924	AT1G34750	AT1G34750	0.22
6946	Kiwellin	Achn107521	AT4G30380	EXLB2	3.8
7211	Actinidin	gi|195214977	AT3G48350	AT3G48350	0.027
7212	2-oxoglutarate dehydrogenase	Achn007391	AT5G65750	AT5G65750	0
7607	Natterin	gi|195285924	AT5G26820	ATIREG3	2.2
7607	NADP-dependent malic enzyme	Achn312431	AT5G11670	ATNADP-ME2	8e-91
7608	Natterin	Achn294821	AT3G13690	AT3G13690	0.074
7609	Pectinesterase	gi|160419153	AT4G02320	AT4G02320	1e-115
7709	Natterin	gi|195285924	AT5G26820	ATIREG3	2.2
7714	NADP-dependent malic enzyme	Achn312431	AT5G11670	ATNADP-ME2	8e-91
7715	Remorin	Achn227731	AT1G45207	AT1G45207	3e-104
7720	Natterin	Achn294821	AT1G72940	AT1G72940	2.4
7802	Remorin	Achn227731	AT1G45207	AT1G45207	3e-104
7901	Beta-D-galactosidase	gi|318136780	AT4G26140	BGAL12	0
7902	Beta-D-galactosidase	gi|318136780	AT4G26140	BGAL12	0
7903	Beta-D-galactosidase	gi|318136780	AT4G26140	BGAL12	0
7904	Beta-D-galactosidase	gi|318136780	AT4G26140	BGAL12	0
7907	Beta-D-galactosidase	gi|318136780	AT4G26140	BGAL12	0
8102	Thaumatin	gi|146737976	AT4G11650	ATOSM34	1e-83
8119	Formate dehydrogenase	gi|195211331	AT5G14780	FDH	1e-10
8119	Catalase	Achn051741	AT4G35090	AT4G35090	7e-163
8415	Uncharacterized protein 3	gi|195193220	AT3G08030	AT3G08030	1e-09
8604	RNase Phy3, partial	gi|195320811	AT5G52820	AT5G52820	0.03
8605	Elongation factor	gi|61741088	AT5G60390	AT5G60390	0
8802	Remorin	Achn227731	AT1G45207	AT1G45207	3e-104
8804	Beta-D-galactosidase	gi|318136780	AT4G26140	BGAL12	0
8805	Quinohemoprotein ethanol dehydrogenase	gi|195257582	AT5G11560	AT5G11560	2.5
8902	Beta-D-galactosidase	gi|318136780	AT4G26140	BGAL12	0
8903	Quinohemoprotein ethanol dehydrogenase	gi|195196846	AT5G35930	AT5G35930	0.35
9106	Thaumatin	gi|190358875	AT4G11650	ATOSM34	3e-84
