# Supplementary material for: Coupling of Physiological and Proteomic Analysis to Understand the Ethylene- and Chilling-Induced Kiwifruit Ripening Syndrome
Source: Front Plant Sci. 2016 Feb 15;7:120. doi: 10.3389/fpls.2016.00120 (PMC4753329; doi:10.3389/fpls.2016.00120)
Supplement: Supplementary Table S4 — Biological pathways generated by BINGO in kiwifruit. [file Table4.XLSX]

## Sheet: BiNGO 2.44 Biological Pathways
Supplementary Table S4: Biological Pathways generated by BINGO for kiwifruit undergo ripening
Kiwifruit undergo ripening (Actinidia deliciosa cv. 'Hayward')				BiNGO 2.44 Biological Pathways
Discarded evidence codes :
Overrepresentation
Selected statistical test : Hypergeometric test
Selected correction : Benjamini & Hochberg False Discovery Rate (FDR) correction
Selected significance level : 0.001
Testing option : Use whole annotation as reference set
No annotations were retrieved for the following entities:
AT5G42020	AT5G11560	AT5G01320	AT5G65750
AT1G68890	AT1G34750	AT5G52820	AT5G60390
ATCG01130
GO-ID	p-value	corr p-value	Number of proteins	Description	Proteins listed by gene name
46686	1.362e-10	3.1599e-08	10	response to cadmium ion	AT3G23990|AT5G56680|AT5G11670|AT4G37870|AT3G52880|AT4G31990|AT3G60750|AT5G14780|AT1G11840|AT2G36530
10035	5.7464e-10	6.6658e-08	11	response to inorganic substance	AT3G23990|AT4G35090|AT5G56680|AT5G11670|AT4G37870|AT3G52880|AT4G31990|AT3G60750|AT5G14780|AT1G11840|AT2G36530
10038	1.2307e-09	9.5178e-08	10	response to metal ion	AT3G23990|AT5G56680|AT5G11670|AT4G37870|AT3G52880|AT4G31990|AT3G60750|AT5G14780|AT1G11840|AT2G36530
6950	2.1268e-07	1.2335e-05	16	response to stress	AT1G53240|AT4G11650|AT4G37870|AT1G72940|AT5G62530|AT4G31990|AT3G60750|AT2G36530|AT3G23990|AT4G35090|AT5G54960|AT3G47520|AT1G56070|AT3G52880|AT5G14780|AT1G24020
50896	3.5302e-06	0.0001638	19	response to stimulus	AT5G56680|AT1G53240|AT4G11650|AT4G37870|AT1G72940|AT5G62530|AT4G31990|AT3G60750|AT2G36530|AT3G23990|AT4G35090|AT5G54960|AT3G47520|AT5G11670|AT1G56070|AT3G52880|AT5G14780|AT1G11840|AT1G24020
9266	6.0606e-06	0.00023434	7	response to temperature stimulus	AT3G23990|AT4G35090|AT1G53240|AT3G47520|AT1G56070|AT4G31990|AT2G36530
9409	7.4865e-06	0.00024812	6	response to cold	AT4G35090|AT1G53240|AT3G47520|AT1G56070|AT4G31990|AT2G36530
6800	2.5251e-05	0.00073228	3	oxygen and reactive oxygen species metabolic process	AT4G35090|AT3G52880|AT5G62530
