# Supplementary material for: Coupling of Physiological and Proteomic Analysis to Understand the Ethylene- and Chilling-Induced Kiwifruit Ripening Syndrome
Source: Front Plant Sci. 2016 Feb 15;7:120. doi: 10.3389/fpls.2016.00120 (PMC4753329; doi:10.3389/fpls.2016.00120)
Supplement: Supplementary Table S5 — Molecular functions generated by BINGO in kiwifruit. [file Table5.XLSX]

## Sheet: BiNGO 2.44 Molecular Functions
Supplementary Table S5: Molecular functions generated by BINGO for kiwifruit undergo ripening
Kiwifruit undergo ripening (Actinidia deliciosa cv. 'Hayward')				BiNGO 2.44 Molecular Functions
Discarded evidence codes :
Overrepresentation
Selected statistical test : Hypergeometric test
Selected correction : Benjamini & Hochberg False Discovery Rate (FDR) correction
Selected significance level : 0.001
Testing option : Use whole annotation as reference set
No annotations were retrieved for the following entities:
AT3G02720	AT1G09720	AT4G11650	ATCG01130
AT1G24020
GO-ID	p-value	corr p-value	Number of proteins	Description	Proteins listed by gene name
3824	1.4574e-08	2.0403e-06	34	catalytic activity	AT5G11560|AT3G48350|AT5G66280|AT4G37870|AT5G62530|AT5G58090|AT3G60750|AT3G02090|AT4G30920|AT4G35090|AT3G13690|AT4G26140|AT5G54960|AT4G02320|AT1G34750|AT1G11840|AT5G13980|AT3G14940|AT5G56680|AT1G53240|AT1G12840|AT5G65750|AT4G31990|AT2G36530|AT5G01320|AT3G45940|AT3G47520|AT5G11670|AT3G52880|AT5G15490|AT1G68890|AT5G14780|AT5G49360|AT5G35930
16831	8.3505e-08	4.9543e-06	5	carboxy-lyase activity	AT5G01320|AT3G14940|AT5G54960|AT4G37870|AT1G68890
16829	1.2793e-07	4.9543e-06	8	lyase activity	AT5G01320|AT3G14940|AT5G54960|AT5G66280|AT4G37870|AT1G68890|AT1G11840|AT2G36530
30976	1.4155e-07	4.9543e-06	3	thiamin pyrophosphate binding	AT5G01320|AT5G54960|AT1G68890
16830	1.1349e-06	3.1778e-05	5	carbon-carbon lyase activity	AT5G01320|AT3G14940|AT5G54960|AT4G37870|AT1G68890
43167	1.7576e-06	3.5152e-05	16	ion binding	AT1G07750|AT1G53240|AT5G65750|AT5G62530|AT5G58090|AT4G30920|AT3G02090|AT2G36530|AT3G23990|AT4G35090|AT5G01320|AT4G26140|AT5G54960|AT1G56070|AT1G68890|AT1G11840
43169	1.7576e-06	3.5152e-05	16	cation binding	AT1G07750|AT1G53240|AT5G65750|AT5G62530|AT5G58090|AT4G30920|AT3G02090|AT2G36530|AT3G23990|AT4G35090|AT5G01320|AT4G26140|AT5G54960|AT1G56070|AT1G68890|AT1G11840
19842	3.306e-06	5.7854e-05	4	vitamin binding	AT5G01320|AT5G54960|AT1G68890|AT5G35930
16615	3.9091e-06	6.0617e-05	3	malate dehydrogenase activity	AT1G53240|AT5G11670|AT3G47520
48037	4.3298e-06	6.0617e-05	6	cofactor binding	AT5G01320|AT5G54960|AT5G15490|AT1G68890|AT5G14780|AT5G35930
16614	7.7826e-06	9.9051e-05	5	oxidoreductase activity, acting on CH-OH group of donors	AT1G53240|AT5G11670|AT3G47520|AT5G15490|AT5G14780
50662	1.635e-05	0.00019075	5	coenzyme binding	AT5G01320|AT5G54960|AT5G15490|AT1G68890|AT5G14780
46872	2.1688e-05	0.00023357	14	metal ion binding	AT1G07750|AT1G53240|AT5G65750|AT5G62530|AT4G30920|AT3G02090|AT2G36530|AT3G23990|AT4G35090|AT5G01320|AT5G54960|AT1G56070|AT1G68890|AT1G11840
5507	5.5321e-05	0.00055321	5	copper ion binding	AT3G23990|AT1G07750|AT1G53240|AT1G56070|AT2G36530
50897	6.6721e-05	0.00062273	3	cobalt ion binding	AT4G35090|AT5G65750|AT5G62530
4611	7.8803e-05	0.00064896	2	phosphoenolpyruvate carboxykinase activity	AT3G14940|AT4G37870
